# Supplementary material for: Genetic Testing of Breast Cancer Patients with Very Early-Onset Breast Cancer (≤30 Years) Yields a High Rate of Germline Pathogenic Variants, Mainly in the BRCA1, TP53, and BRCA2 Genes
Source: Cancers (Basel). 2024 Jun 27;16(13):2368. doi: 10.3390/cancers16132368 (PMC11240773; doi:10.3390/cancers16132368)
Supplement: Supplementary file 1 [file cancers-16-02368-s001.zip]

Archive with 1 entries (1 files):
- cancers-3067616-supplementary.pdf
